# Supplementary material for: RNA Sequencing of Contaminated Seeds Reveals the State of the Seed Permissive for Pre-Harvest Aflatoxin Contamination and Points to a Potential Susceptibility Factor
Source: Toxins (Basel). 2016 Nov 3;8(11):317. doi: 10.3390/toxins8110317 (PMC5127114; doi:10.3390/toxins8110317)
Supplement: Supplementary file 1 [file toxins-08-00317-s001.zip]

Archive with 7 entries (6 files):
- toxins-152134 Supplementary for publish/Table S1 - Models Predicting Aflatoxin.xlsx
- toxins-152134 Supplementary for publish/Table S2 - non-coding RNAs.xlsx
- toxins-152134 Supplementary for publish/Table S3 - Seed Screening Results.xlsx
- toxins-152134 Supplementary for publish/Table S4 - RNA Sequence Pooling.xlsx
- toxins-152134 Supplementary for publish/Table S5 - RNAseq Read Stats.xlsx
- toxins-152134 Supplementary for publish/toxins-152134-Figures S1-S7.docx
- toxins-152134 Supplementary for publish/
