# Supplementary material for: RNA Sequencing of Contaminated Seeds Reveals the State of the Seed Permissive for Pre-Harvest Aflatoxin Contamination and Points to a Potential Susceptibility Factor
Source: Toxins (Basel). 2016 Nov 3;8(11):317. doi: 10.3390/toxins8110317 (PMC5127114; doi:10.3390/toxins8110317)
Supplement: Supplementary file 1 [file toxins-08-00317-s001.zip › toxins-152134 Supplementary for publish/Table S1 - Models Predicting Aflatoxin.xlsx]

## Sheet: Sheet1
Table S1: Significant models show bold p-values. Adjusted R accounts for the fact that as
factors increase in the model, the R-squared increases.
Model	R-squared	Adjusted R	P-value
Genotype	0.143	0.03849	0.2561
Treatment	0.00025	-0.0452	0.9945
Genotype + Treatment	0.144	-0.01	0.4918
Genotype * Treatment	0.3594	-0.016	0.5251
Pod Moisture	0.00155	-0.021	0.7925
Genotype + Pod Moisture	0.1436	0.0152	0.3691
Root Moisture	0.01651	-0.005345	0.3894
Genotype + Root Moisture	0.1714	0.047	0.2468
Genotype*Treatment + RootMoisture	0.4442	0.08685	0.2952
Canopy Temperature Depression	0.1275	0.108	0.0137
NDVI	0.066	0.0452	0.0811
Visual Rating	0.03518	0.0137	0.207
Ct + Pod Moisture	0.1291	0.0895	0.0478
Ct + Root Moisture	0.1485	0.1098	0.02913
Ct + NDVI	0.134	0.0947	0.04208
Genotype + Ct + Root Moisture	0.3336	0.214	0.01881
Genotype:Treatment + Ct + Root Moisture	0.4803	0.1146	0.2529
