# Supplementary material for: RNA Sequencing of Contaminated Seeds Reveals the State of the Seed Permissive for Pre-Harvest Aflatoxin Contamination and Points to a Potential Susceptibility Factor
Source: Toxins (Basel). 2016 Nov 3;8(11):317. doi: 10.3390/toxins8110317 (PMC5127114; doi:10.3390/toxins8110317)
Supplement: Supplementary file 1 [file toxins-08-00317-s001.zip › toxins-152134 Supplementary for publish/Table S2 - non-coding RNAs.xlsx]

## Sheet: Asp+Afl+ Repressive
Table S2: gene is reference code for ncRNA. Expression is Z-score normalized. Gene asscoiated is gene model ncRNA is embedded in
gene	A72 Asp++Afl++	TR Asp++ Afl++	FL07 Asp ++ Afl ++	A72 Asp--Afl--	TR Asp-- Afl--	FL07 Asp -- Afl --	Seed Specific	lnc RNA type	Gene Associated	Expressed in Tifrunner	single copy
lncRNA_Adur17979_comp1_c0_seq4	-0.549917	-0.599862	-0.610196	-0.0909352	0.0812905	1.18296	no	intergenic	n/a	yes	no
lncRNA_Adur17979_comp2_c0_seq1	-0.409555	-0.669776	-0.808191	-0.0802809	0.254992	1.08364	no	intergenic	n/a	yes	no
lncRNA_Adur47683_comp0_c0_seq1	-0.485975	-0.251558	-0.545581	-0.0883106	0.170275	0.773444	no	intergenic	n/a	no	no
lncRNA_Aipa11632_comp2_c0_seq1	-0.45294	-0.343365	-0.481486	-0.149321	0.167034	0.834147	no	intergenic	n/a	yes	no
lncRNA_Aipa23641_comp2_c0_seq2	-0.325442	-0.598368	-0.64872	-0.159179	0.293231	0.914302	no	exonic	proteinase inhibitor	yes	yes
lncRNA_Aipa39530_comp2_c0_seq1	-0.127715	-0.843637	-0.89305	0.305618	0.323531	0.613786	yes	intergenic	n/a	yes	yes
lncRNA_Adur24972_comp0_c0_seq2	-0.508783	-0.640103	-0.682193	-0.0558954	0.56479	0.711824	no	exonic	phytosulfokines 6-like	yes	yes
lncRNA_Adur29608_comp1_c0_seq1	-0.499641	-0.423982	-0.676361	-0.158857	0.521073	0.704439	no	intergenic	n/a	yes	yes
lncRNA_Adur37832_comp0_c0_seq1	-0.548275	-0.353874	-0.667254	-0.208813	0.723665	0.531416	no	intergenic	n/a	yes	yes
lncRNA_Aipa11486_comp0_c0_seq1	-0.66689	-0.122917	-0.791115	0.2114	0.576228	0.26632	no	exonic	LEA-5	yes	yes
lncRNA_Aipa12187_comp1_c0_seq3	-0.697927	-0.388118	-0.780761	0.0463679	0.757456	0.440714	no	exonic	wound-responsive family	yes	no
lncRNA_Aipa14665_comp0_c0_seq1	-0.571423	-0.279983	-0.67024	-0.121732	0.51175	0.624412	no	intergenic	n/a	yes	yes
lncRNA_Adur871_comp0_c0_seq1	-0.222792	-0.866042	-0.936302	0.347681	0.129419	0.872991	yes	intergenic	n/a	yes	yes
lncRNA_Aipa19948_comp0_c0_seq1	-0.615671	-0.682151	-0.672163	0.555267	0.232128	0.525929	yes	intergenic	n/a	yes	yes
lncRNA_Aipa40167_comp0_c0_seq1	-0.634676	-0.83327	-0.930949	0.789846	0.0810929	0.728325	yes	intergenic	n/a	yes	yes
lncRNA_Aipa24948_comp0_c0_seq1	-0.529845	-0.724161	-0.739552	0.301605	0.587306	0.440127	yes	intergenic	n/a	yes	no
lncRNA_Aipa39647_comp1_c0_seq1	-0.281415	-0.617353	-0.914625	0.485723	0.445564	0.277641	no	intergenic	n/a	yes	no
lncRNA_Adur15205_comp2_c0_seq1	-0.493593	-0.416042	-0.590625	0.0447699	0.0555097	0.899893	no	5' UTR	Fatty Acid Desaturase	yes	no
lncRNA_Aipa40757_comp0_c0_seq3	-0.545148	-0.637195	-0.633457	0.256797	-0.0743228	1.02806	yes	intergenic	n/a	yes	yes
lncRNA_Aipa40167_comp0_c0_seq1	-0.634676	-0.83327	-0.930949	0.789846	0.0810929	0.728325	yes	intergenic	n/a	yes	yes
lncRNA_Aipa5213_comp0_c0_seq1	-0.33353	-0.376637	-0.387384	0.136542	-0.357478	0.952637	no	3' UTR	Unknown	yes	yes
lncRNA_Aipa11632_comp2_c0_seq1	-0.45294	-0.343365	-0.481486	-0.149321	0.167034	0.834147	yes	intergenic	n/a	yes	yes
lncRNA_Adur47683_comp0_c0_seq1	-0.485975	-0.251558	-0.545581	-0.0883106	0.170275	0.773444	yes	intergenic	n/a	yes	yes
lncRNA_Aipa39530_comp2_c0_seq1	-0.127715	-0.843637	-0.89305	0.305618	0.323531	0.613786	yes	intergenic	n/a	yes	yes
lncRNA_Aipa37748_comp2_c0_seq1	-0.302687	-0.402236	-0.662206	-0.0275374	-0.0606194	0.999576	no	exonic	Unknown	yes	yes

## Sheet: Asp+Afl+ Conducive
gene	A72 Asp++Afl++	TR Asp++ Afl++	FL07 Asp ++ Afl ++	A72 Asp--Afl--	TR Asp-- Afl--	FL07 Asp -- Afl --	Seed Specific	lnc RNA type	Gene Associated	single-copy	expressed in Tifrunner
lncRNA_Adur17706_comp0_c0_seq1	0.346607	0.201169	1.27582	-0.479983	-0.110329	-0.625421	no	intergenic	n/a	no	no/low
lncRNA_Adur37049_comp0_c0_seq1	0.672172	-0.123652	1.84345	-0.53654	-0.585744	-0.47236	no	5' UTR	Unknown	no	yes
lncRNA_Aipa37764_comp0_c0_seq1	2.03592	0.595543	-0.472598	-0.486899	-0.292577	-0.65977	no	3' UTR	leguminosin	yes	yes
lncRNA_Aipa46012_comp0_c0_seq3	1.00848	0.457195	1.28352	-0.90313	-0.133499	-0.79617	no	intergenic	n/a	no	yes
gene_id	A72 Asp++Afl++	TR Asp++ Afl++	FL07 Asp ++ Afl ++	C76 Asp++ Afl--	NC Asp++ Afl--	TG Asp++ Afl--	Seed Specific	lnc RNA type	Gene Associated
lncRNA_Adur40995_comp0_c0_seq1	-0.525646	1.75967	0.60378	-0.525646	-0.525646	-0.52434	no	exonic	Unknown
lncRNA_Aipa46115_comp0_c0_seq1	-0.0223719	0.0126617	2.0752	-0.584578	-0.592363	-0.592363	no	5' UTR	Unknown
lncRNA_Aipa25874_comp0_c0_seq2	-0.429043	-0.0194049	1.99473	-0.428713	-0.444913	-0.44844	no	5' UTR	Unknown
lncRNA_Adur1542_comp0_c0_seq1	-0.589701	0.624156	1.84265	-0.400375	-0.590692	-0.590692	no	exonic	senescence-associated protein
lncRNA_Aipa46012_comp0_c0_seq3	0.941803	0.442316	1.191	-0.849573	-0.892199	-0.555565	no	exonic	Unknown
lncRNA_Adur7436_comp0_c0_seq1	1.41164	0.806702	-0.35824	-0.492149	-0.600215	-0.511824	no	intergenic	n/a
