# Supplementary material for: RNA Sequencing of Contaminated Seeds Reveals the State of the Seed Permissive for Pre-Harvest Aflatoxin Contamination and Points to a Potential Susceptibility Factor
Source: Toxins (Basel). 2016 Nov 3;8(11):317. doi: 10.3390/toxins8110317 (PMC5127114; doi:10.3390/toxins8110317)
Supplement: Supplementary file 1 [file toxins-08-00317-s001.zip › toxins-152134 Supplementary for publish/Table S3 - Seed Screening Results.xlsx]

## Sheet: Sheet1
Table S3: Results of seed screening for Aspergillus presence and aflatoxin contamination. Condition is the water treatment of the plot from which the seeds were harvested.
Infected indicates a positive PCR result for AflR. Aflatoxin indicates presence of aflatoxin above the threshold of 0.1 ppb.
Genotype	Condition	Infected	Control	Total	% Infected	Aflatoxin
A72	well-watered	0	13	13	0	0
	pod stress	0	0	0	0	0
	whole stress	8	9	17	0.47	4
NC3033	well-watered	3	12	15	0.2	0
	pod stress	3	10	13	0.23	0
	whole stress	1	6	7	0.14	0
C76-16	well-watered	1	6	7	0.14	0
	pod stress	2	7	9	0.22	0
	whole stress	6	4	10	0.6	0
Tifrunner	well-watered	2	14	16	0.13	2
	pod stress	2	23	25	0.08	1
	whole stress	1	10	11	0.1	1
Tifguard	well-watered	0	15	15	0	0
	pod stress	3	11	14	0.21	0
	whole stress	9	11	20	0.45	0
Florida07	well-watered	0	10	10	0	0
	pod stress	5	11	16	0.31	3
	whole stress	0	20	20	0	0
