# Supplementary material for: RNA Sequencing of Contaminated Seeds Reveals the State of the Seed Permissive for Pre-Harvest Aflatoxin Contamination and Points to a Potential Susceptibility Factor
Source: Toxins (Basel). 2016 Nov 3;8(11):317. doi: 10.3390/toxins8110317 (PMC5127114; doi:10.3390/toxins8110317)
Supplement: Supplementary file 1 [file toxins-08-00317-s001.zip › toxins-152134 Supplementary for publish/Table S4 - RNA Sequence Pooling.xlsx]

## Sheet: Samples
Table S4: Treatment is the treatment of the plot from which the seed was harvested. AFLR+ indicates a positive hit of Aspergillus on the seed. Aflatoxin per gram is from the individual seed used for sequencing.
Plot aflatoxin is the aflatoxin measured from the polt that the seed was harvested from. Samples were not tested for aflatoxin if there was no Aspergillus DNA signal. * denotes missing data
Code	Sample	Genotype	Sequencing Group	AFLR	Replicate	Aflatoxin ppb per gram	RNA - ng/ul	260/280	Plot Aflatoxin
1	121e	Tifrunner	AFLR+/Aflatoxin+	yes	1a	1475	503	2.01	9
	241e	Tifrunner	AFLR+/Aflatoxin+	yes	1b	55	68	2	240
2	194e	Tifrunner	AFLR+/Aflatoxin+	yes	2a	30	348	2.07	24
	197e	Tifrunner	AFLR+/Aflatoxin+	yes	2b	10	567	2.06	24
3	81w	Tifrunner	AFLR-/Aflatoxin-	no	1a	not assessed	500	1.859	220
	85w	Tifrunner	AFLR-/Aflatoxin-	no	1b	not assessed	2497	*	220
4	161e	Tifrunner	AFLR-/Aflatoxin-	no	2a	not assessed	514	2.1	8
	169e	Tifrunner	AFLR-/Aflatoxin-	no	2b	not assessed	161	2.1	8
5	113e	Tifrunner	AFLR-/Aflatoxin-	no	3a	not assessed	188	1.99	9
	117e	Tifrunner	AFLR-/Aflatoxin-	no	3b	not assessed	134	1.97	9
6	181w	A72	AFLR+/Aflatoxin+	yes	1a	5	847	2.08	6
	182w	A72	AFLR+/Aflatoxin+	yes	1b	5	520	2.05	6
7	186w	A72	AFLR+/Aflatoxin+	yes	2a	14.5	299	2.04	n/a
	226w	A72	AFLR+/Aflatoxin+	yes	2b	14	537	2.07	n/a
8	73w	A72	AFLR-/Aflatoxin-	no	1a	not assessed	1606	2.12	340
	78w	A72	AFLR-/Aflatoxin-	no	1b	not assessed	1075	2.05	340
9	325e	A72	AFLR-/Aflatoxin-	no	2a	not assessed	1852	2.13	5
	321e	A72	AFLR-/Aflatoxin-	no	2b	not assessed	832	2.11	5
10	129e	A72	AFLR-/Aflatoxin-	no	3a	not assessed	986	2.12	6
	133e	A72	AFLR-/Aflatoxin-	no	3b	not assessed	2966	1.85	6
11	341w	Florida07	AFLR+/Aflatoxin+	yes	1	210	200	2.05	5
12	53e	Florida07	AFLR+/Aflatoxin+	yes	2a	800	1057	2.08	19
	54e	Florida07	AFLR+/Aflatoxin+	yes	2b	5	334	1.94	19
13	34w	Florida07	AFLR-/Aflatoxin-	no	1a	not assessed	334	2.064	12
	37w	Florida07	AFLR-/Aflatoxin-	no	1b	not assessed	1005	1.76	12
14	49e	Florida07	AFLR-/Aflatoxin-	no	2a	not assessed	169	2.06	19
	57e	Florida07	AFLR-/Aflatoxin-	no	2b	not assessed	1976	2.13	19
15	337w	Florida07	AFLR-/Aflatoxin-	no	3a	not assessed	397	2	5
	345w	Florida07	AFLR-/Aflatoxin-	no	3b	not assessed	71	2.09	5
16	1e	C76-16	AFLR+/Aflatoxin-	yes	1a	below detection	512.673	1.935	13
	2e	C76-16	AFLR+/Aflatoxin-	yes	1b	below detection	1201.99	2.102	13
	5e	C76-16	AFLR+/Aflatoxin-	yes	1c	below detection	605.181	2.119	13
17	6e	C76-16	AFLR+/Aflatoxin-	yes	2a	below detection	2532.32	1.753	13
	53w	C76-16	AFLR+/Aflatoxin-	yes	2b	below detection	1106	2.07	24000
	61w	C76-16	AFLR+/Aflatoxin-	yes	2c	below detection	898	2.12	24000
18	114w	C76-16	AFLR+/Aflatoxin-	yes	3a	below detection	810	2.06	470
	125w	C76-16	AFLR+/Aflatoxin-	yes	3b	below detection	818	2.02	470
	129w	C76-16	AFLR+/Aflatoxin-	yes	3c	below detection	*	*	12
19	49w	C76-16	AFLR-/Aflatoxin-	no	1a	not assessed	231	1.972	24000
	58w	C76-16	AFLR-/Aflatoxin-	no	1b	not assessed	256	2.117	24000
20	113w	C76-16	AFLR-/Aflatoxin-	no	2a	not assessed	513	2.065	470
	121w	C76-16	AFLR-/Aflatoxin-	no	2b	not assessed	2186	1.909	470
21	133w	C76-16	AFLR-/Aflatoxin-	no	3a	not assessed	*	*	12
	138w	C76-16	AFLR-/Aflatoxin-	no	3b	not assessed	*	*	12
22	97e	NC3033	AFLR+/Aflatoxin-	yes	1a	below detection	770	2.037	15
	346e	NC3033	AFLR+/Aflatoxin-	yes	1b	below detection	3075	*	5
23	354w	NC3033	AFLR+/Aflatoxin-	yes	2a	below detection	1100	2.1	5
	366w	NC3033	AFLR+/Aflatoxin-	yes	2b	below detection	256	1.981	5
24	29e	NC3033	AFLR+/Aflatoxin-	yes	3a	below detection	641	2.05	7
	197w	NC3033	AFLR+/Aflatoxin-	yes	3b	below detection	567	2.06	82
25	101e	NC3033	AFLR-/Aflatoxin-	no	1a	not assessed	579	2.119	15
	105e	NC3033	AFLR-/Aflatoxin-	no	1b	not assessed	464	2.127	15
26	338e	NC3033	AFLR-/Aflatoxin-	no	2a	not assessed	777	1.92	5
	341e	NC3033	AFLR-/Aflatoxin-	no	2b	not assessed	3001	1.66	5
27	357w	NC3033	AFLR-/Aflatoxin-	no	3a	not assessed	2996	1.81	5
	361w	NC3033	AFLR-/Aflatoxin-	no	3b	not assessed	806	2.09	5
28	2w	Tifguard	AFLR+/Aflatoxin-	yes	1a	below detection	1578	2.136	4
	46e	Tifguard	AFLR+/Aflatoxin-	yes	1b	below detection	543	2.023	1300
29	178e	Tifguard	AFLR+/Aflatoxin-	yes	2a	below detection	775	2.005	330
	185e	Tifguard	AFLR+/Aflatoxin-	yes	2b	below detection	711	2.11	330
30	305w	Tifguard	AFLR+/Aflatoxin-	yes	3a	below detection	2650	1.96	19
	310w	Tifguard	AFLR+/Aflatoxin-	yes	3b	below detection	1656	2.066	19
31	41e	Tifguard	AFLR-/Aflatoxin-	no	1a	not assessed	2781	1.793	1300
	289w	Tifguard	AFLR-/Aflatoxin-	no	1b	not assessed	*	*	4
32	313w	Tifguard	AFLR-/Aflatoxin-	no	2a	not assessed	965	1.89	19
	317w	Tifguard	AFLR-/Aflatoxin-	no	2b	not assessed	821	1.97	19
33	145e	Tifguard	AFLR-/Aflatoxin-	no	3a	not assessed	*	*	7
	149e	Tifguard	AFLR-/Aflatoxin-	no	3b	not assessed	*	*	7
