# Supplementary material for: RNA Sequencing of Contaminated Seeds Reveals the State of the Seed Permissive for Pre-Harvest Aflatoxin Contamination and Points to a Potential Susceptibility Factor
Source: Toxins (Basel). 2016 Nov 3;8(11):317. doi: 10.3390/toxins8110317 (PMC5127114; doi:10.3390/toxins8110317)
Supplement: Supplementary file 1 [file toxins-08-00317-s001.zip › toxins-152134 Supplementary for publish/Table S5 - RNAseq Read Stats.xlsx]

## Sheet: Aflatoxin
Table S5: Read statistocs for all RNA sequencing libraries. Asp + or - indicates presence or absence of Aspergillus. Afl+ or - indicates presence or absence of aflatoxin contamination.
rRNA indicates reads mapping to a database of ribosomal sequence that were filtered out of the final set of sequences. Final indicates the final cleaned reads used for analysis.
* denotes lost/missing data
LANE	READS	BASES	AVG	YIELD READS	YIELD BASES	YIELD PHRED20 BASES	PHRED20 AVG	rRNA	rRNA %	Final
Tifrunner_Asp+Afl+_1	17470053	2201226678	126	17254106	2174017356	2097726999	121.6	1080411	0.0626176	16173552
Tifrunner_Asp-_1	23554496	2967866496	126	23206616	2924033616	2860663542	123.3	2014420	0.0868037	21192189
A72_Asp+Afl+_1	22887660	2883845160	126	22553610	2841754860	2781191027	123.3	2190138	0.0971081	20363437
A72_Asp+Afl+_1	25262506	3183075756	126	25064133	3158080758	3095577917	123.5	3460208	0.138054	21603925
Florida07_Asp+Afl+_1	17383612	2190335112	126	16697861	2103930486	2060006800	123.4	3108469	0.18616	13589124
Florida07_Asp-_1	16663505	2099601630	126	16439239	2071344114	2027206418	123.3	996454	0.0606144	15442784
C76_Asp-_1	19659973	2477156598	126	19510932	2458377432	2409533352	123.5	2247183	0.115176	17263749
NC3033_Asp+Afl-_1	36600500	4611663000	126	36270877	4570130502	4453833788	122.8	1636644	0.0451228	34634218
NC3033_Asp-_1	24196	3048696	126	9253	1165878	1135071	122.7	*	*	*
Tifguard_Asp+Afl-_1	24337122	3066477372	126	24061949	3031805574	2952415982	122.7	4267611	0.177359	19794084
Tifguard_Asp-_1	22304829	2810408454	126	22053607	2778754482	2712714106	123	3729088	0.169092	18324518
Tifrunner_Asp+Afl+_2	16782831	2114636706	126	16564400	2087114400	1994298428	120.4	966885	0.0583713	15597513
Tifrunner_Asp-_2	21629969	2725376094	126	21336164	2688356664	2630390958	123.3	2258870	0.10587	19077293
A72_Asp+Afl+_2	21567666	2717525916	126	21261986	2679010236	2622248752	123.3	2333090	0.109731	18928891
A72_Asp+Afl+_2	15608682	1966693932	126	15461911	1948200786	1905840456	123.3	1679252	0.108606	13782659
Florida07_Asp+Afl+_2	14174543	1785992418	126	13656720	1720746720	1680977162	123.1	2151608	0.157549	11504594
Florida07_Asp-_2	16217117	2043356742	126	16005582	2016703332	1970706681	123.1	1667189	0.104163	14338391
C76_Afl+Asp-_2	17020257	2144552382	126	16867872	2125351872	2076226801	123.1	2067857	0.122591	14799480
C76_Asp-_2	21162786	2666511036	126	20996576	2645568576	2590151394	123.4	3943117	0.187798	17053454
NC3033_Asp+Afl-_2	20816165	2622836790	126	20582899	2593445274	2536200116	123.2	1344340	0.0653134	19238558
NC3033_Asp-_2	17996357	2267540982	126	17851561	2249296686	2204776457	123.5	985032	0.055179	16866529
Tifguard_Asp+Afl-_2	21528461	2712586086	126	21253949	2677997574	2613927974	123	1900691	0.0894277	19353258
Tifguard_Asp-_2	22046363	2777841738	126	21783743	2744751618	2680718113	123.1	1772147	0.0813518	20011596
Tifrunner_Asp-_3	28967343	3649885218	126	28606085	3604366710	3469725449	121.3	2640405	0.0923022	25965671
A72_Asp-_3	31514010	3970765260	126	31025805	3909251430	3797817204	122.4	*	*	*
Florida07_Asp-_3	37172781	4683770406	126	36608847	4612714722	4492401777	122.7	8650724	0.236301	27958120
C76_Asp+Afl-_3	23888668	3009972168	126	23680888	2983791888	2905922794	122.7	1536014	0.064863	22133759
C76_Asp-_3	41439469	5221373094	126	40371576	5086818576	4948348640	122.6	3140401	0.0777874	37231171
NC3033_Asp+Afl-_3	24459789	3081933414	126	24138410	3041439660	2956653736	122.5	1754897	0.0727014	22383512
Tifguard_Asp+Afl-_3	33141556	4175836056	126	32879037	4142758662	4029864741	122.6	1085829	0.033025	31793207
Tifguard_Asp-_3	33659532	4241101032	126	33307272	4196716272	4083395726	122.6	530353	0.015923	32776907
